# Supplementary material for: Habitat Structure Outweighs Monastic Legacy in Shaping Bird Assemblages
Source: Animals (Basel). 2026 May 17;16(10):1534. doi: 10.3390/ani16101534 (PMC13203236; doi:10.3390/ani16101534)
Supplement: Supplementary file 1 [file animals-16-01534-s001.zip]

Archive with 1 entries (1 files):
- animals-4269523-supplementary.pdf
